# Supplementary material for: Photochemical Method for Laser Absorption
Source: Nanomaterials (Basel). 2022 Dec 9;12(24):4384. doi: 10.3390/nano12244384 (PMC9783274; doi:10.3390/nano12244384)
Supplement: Supplementary file 1 [file nanomaterials-12-04384-s001.zip]

Archive with 1 entries (1 files):
- nanomaterials-2071438-supplementary.pdf
